# Supplementary material for: Investigating the Anticancer Activity of G-Rh1 Using In Silico and In Vitro Studies (A549 Lung Cancer Cells)
Source: Molecules. 2022 Nov 28;27(23):8311. doi: 10.3390/molecules27238311 (PMC9890317; doi:10.3390/molecules27238311)
Supplement: Supplementary file 1 [file molecules-27-08311-s001.zip]

Archive with 2 entries (2 files):
- molecules-1979831-Supplementary Figure List.pdf
- molecules-1979831-Supplementary table List.pdf
